# Supplementary material for: Lineage hierarchies and stochasticity ensure the long-term maintenance of adult neural stem cells
Source: Sci Adv. 2020 Apr 29;6(18):eaaz5424. doi: 10.1126/sciadv.aaz5424 (PMC7190328; doi:10.1126/sciadv.aaz5424)
Supplement: aaz5424_Data_file_S1.xlsx [file aaz5424_Data_file_S1.xlsx]

## Sheet: Figure 6B
			Number of mCherry+ neurons
			The response has been Log10 transformed prior to analysis.
			Analysis of variance (ANOVA) table
				Sums of squares	Degrees of freedom	Mean square	F-value	p-value
			time of chase	8.21	8	1.026	10.12	< 0.0001
			Residuals	3.75	37	0.101
			All pairwise comparisons using Holm's procedure
			Comparison	Difference	Lower 95% CI	Upper 95% CI	Std error	p-value
			18d vs. 307d	-1.133	-1.57	-0.697	0.216	0.0002
			30d vs. 507d	-0.936	-1.393	-0.48	0.225	0.0058
			125d vs. 507d	-0.749	-1.122	-0.377	0.184	0.0072
			6d vs. 91d	-0.822	-1.238	-0.405	0.206	0.0088
			18d vs. 91d	-0.935	-1.428	-0.442	0.243	0.0133
			183d vs. 6d	0.664	0.305	1.023	0.177	0.017
			183d vs. 18d	0.778	0.332	1.223	0.22	0.0299
			183d vs. 507d	-0.607	-0.966	-0.248	0.177	0.0394
			307d vs. 30d	0.685	0.248	1.122	0.216	0.0748
			18d vs. 64d	-0.779	-1.306	-0.252	0.26	0.1168
			64d vs. 6d	0.666	0.209	1.122	0.225	0.1242
			125d vs. 307d	-0.498	-0.847	-0.15	0.172	0.1384
			125d vs. 18d	0.635	0.179	1.091	0.225	0.1539
			125d vs. 6d	0.522	0.149	0.894	0.184	0.1539
			507d vs. 64d	0.606	0.149	1.062	0.225	0.203
			507d vs. 91d	0.449	0.033	0.866	0.206	0.6342
			183d vs. 307d	-0.356	-0.69	-0.022	0.165	0.6357
			30d vs. 91d	-0.487	-0.98	0.006	0.243	0.8424
			125d vs. 183d	-0.142	-0.501	0.217	0.177	1
			125d vs. 30d	0.187	-0.269	0.643	0.225	1
			125d vs. 64d	-0.144	-0.6	0.312	0.225	1
			125d vs. 91d	-0.3	-0.717	0.116	0.206	1
			183d vs. 30d	0.329	-0.116	0.775	0.22	1
			183d vs. 64d	-0.001	-0.447	0.444	0.22	1
			183d vs. 91d	-0.158	-0.562	0.247	0.2	1
			18d vs. 30d	-0.448	-0.975	0.079	0.26	1
			18d vs. 6d	-0.113	-0.57	0.343	0.225	1
			307d vs. 507d	-0.251	-0.6	0.097	0.172	1
			307d vs. 64d	0.354	-0.082	0.791	0.216	1
			307d vs. 91d	0.198	-0.197	0.593	0.195	1
			30d vs. 64d	-0.331	-0.858	0.196	0.26	1
			30d vs. 6d	0.335	-0.121	0.791	0.225	1
			64d vs. 91d	-0.156	-0.649	0.337	0.243	1
			18d vs. 507d	-1.384	-1.841	-0.928	0.225	< 0.0001
			307d vs. 6d	1.02	0.672	1.369	0.172	< 0.0001
			507d vs. 6d	1.271	0.899	1.644	0.184	< 0.0001

## Sheet: Figure 6C
					<neurons>clone
					Kruskal-Wallis test
						Test statistic	Degrees of freedom	p-value
					Result	34.15	8	< 0.0001
					All pairwise comparisons - Behrens Fisher tests
					Comparison	Gp 1	vs.	Gp 2	p-value
					2	125d	vs.	18d	< 0.0001
					7	125d	vs.	6d	< 0.0001
					9	183d	vs.	18d	< 0.0001
					11	183d	vs.	30d	< 0.0001
					14	183d	vs.	6d	< 0.0001
					16	18d	vs.	307d	< 0.0001
					18	18d	vs.	507d	< 0.0001
					19	18d	vs.	64d	< 0.0001
					21	18d	vs.	91d	< 0.0001
					25	307d	vs.	6d	< 0.0001
					27	30d	vs.	507d	< 0.0001
					29	30d	vs.	6d	< 0.0001
					30	30d	vs.	91d	< 0.0001
					31	507d	vs.	64d	< 0.0001
					32	507d	vs.	6d	< 0.0001
					34	64d	vs.	6d	< 0.0001
					36	6d	vs.	91d	< 0.0001
					5	125d	vs.	507d	0.0018
					12	183d	vs.	507d	0.0086
					4	125d	vs.	30d	0.0546
					22	307d	vs.	30d	0.0939
					17	18d	vs.	30d	0.5224
					24	307d	vs.	64d	0.6033
					3	125d	vs.	307d	0.7403
					23	307d	vs.	507d	0.7689
					35	64d	vs.	91d	0.8095
					33	507d	vs.	91d	0.828
					20	18d	vs.	6d	0.8977
					28	30d	vs.	64d	0.9875
					10	183d	vs.	307d	0.9896
					8	125d	vs.	91d	0.9996
					15	183d	vs.	91d	0.9998
					13	183d	vs.	64d	0.9999
					1	125d	vs.	183d	1
					6	125d	vs.	64d	1
					26	307d	vs.	91d	1

## Sheet: Figure 6D
			<neurons/NSCs>active clone
			Kruskal-Wallis test
				Test statistic	Degrees of freedom	p-value
			Result	31.77	8	0.0001
			All pairwise comparisons - Behrens Fisher tests
			Comparison	Gp 1	vs.	Gp 2	p-value
			2	125d	vs.	18d	< 0.0001
			7	125d	vs.	6d	< 0.0001
			9	183d	vs.	18d	< 0.0001
			14	183d	vs.	6d	< 0.0001
			16	18d	vs.	307d	< 0.0001
			18	18d	vs.	507d	< 0.0001
			19	18d	vs.	64d	< 0.0001
			21	18d	vs.	91d	< 0.0001
			25	307d	vs.	6d	< 0.0001
			27	30d	vs.	507d	< 0.0001
			30	30d	vs.	91d	< 0.0001
			32	507d	vs.	6d	< 0.0001
			34	64d	vs.	6d	< 0.0001
			35	64d	vs.	91d	< 0.0001
			36	6d	vs.	91d	< 0.0001
			22	307d	vs.	30d	0.0109
			24	307d	vs.	64d	0.0729
			12	183d	vs.	507d	0.1528
			31	507d	vs.	64d	0.1855
			11	183d	vs.	30d	0.2211
			4	125d	vs.	30d	0.3548
			28	30d	vs.	64d	0.5128
			10	183d	vs.	307d	0.5788
			3	125d	vs.	307d	0.8902
			5	125d	vs.	507d	0.8965
			33	507d	vs.	91d	0.9192
			8	125d	vs.	91d	0.9335
			15	183d	vs.	91d	0.9675
			26	307d	vs.	91d	0.9768
			23	307d	vs.	507d	0.9999
			1	125d	vs.	183d	1
			6	125d	vs.	64d	1
			13	183d	vs.	64d	1
			17	18d	vs.	30d	1
			20	18d	vs.	6d	1
			29	30d	vs.	6d	1

## Sheet: Figure 6E
			<neurons>active clone
			Kruskal-Wallis test
				Test statistic	Degrees of freedom	p-value
			Result	32.14	8	< 0.0001
			All pairwise comparisons - Behrens Fisher tests
			Comparison	Gp 1	vs.	Gp 2	p-value
			2	125d	vs.	18d	< 0.0001
			7	125d	vs.	6d	< 0.0001
			9	183d	vs.	18d	< 0.0001
			14	183d	vs.	6d	< 0.0001
			16	18d	vs.	307d	< 0.0001
			18	18d	vs.	507d	< 0.0001
			19	18d	vs.	64d	< 0.0001
			21	18d	vs.	91d	< 0.0001
			25	307d	vs.	6d	< 0.0001
			27	30d	vs.	507d	< 0.0001
			30	30d	vs.	91d	< 0.0001
			31	507d	vs.	64d	< 0.0001
			32	507d	vs.	6d	< 0.0001
			34	64d	vs.	6d	< 0.0001
			36	6d	vs.	91d	< 0.0001
			22	307d	vs.	30d	0.011
			11	183d	vs.	30d	0.0292
			29	30d	vs.	6d	0.0533
			4	125d	vs.	30d	0.0537
			5	125d	vs.	507d	0.0618
			17	18d	vs.	30d	0.516
			12	183d	vs.	507d	0.5763
			24	307d	vs.	64d	0.5973
			3	125d	vs.	307d	0.7184
			33	507d	vs.	91d	0.8033
			35	64d	vs.	91d	0.9815
			8	125d	vs.	91d	0.9849
			28	30d	vs.	64d	0.9862
			13	183d	vs.	64d	0.9887
			10	183d	vs.	307d	0.9912
			23	307d	vs.	507d	0.9983
			26	307d	vs.	91d	0.9988
			1	125d	vs.	183d	0.999
			6	125d	vs.	64d	1
			15	183d	vs.	91d	1
			20	18d	vs.	6d	1

## Sheet: Figure 6F
				<mCherry>clone
				Kruskal-Wallis test
					Test statistic	Degrees of freedom	p-value
				Result	32.45	8	< 0.0001
				All pairwise comparisons - Behrens Fisher tests
				Comparison	Gp 1	vs.	Gp 2	p-value
				2	125d	vs.	18d	< 0.0001
				7	125d	vs.	6d	< 0.0001
				9	183d	vs.	18d	< 0.0001
				14	183d	vs.	6d	< 0.0001
				16	18d	vs.	307d	< 0.0001
				17	18d	vs.	30d	< 0.0001
				18	18d	vs.	507d	< 0.0001
				19	18d	vs.	64d	< 0.0001
				21	18d	vs.	91d	< 0.0001
				25	307d	vs.	6d	< 0.0001
				27	30d	vs.	507d	< 0.0001
				29	30d	vs.	6d	< 0.0001
				31	507d	vs.	64d	< 0.0001
				32	507d	vs.	6d	< 0.0001
				36	6d	vs.	91d	< 0.0001
				5	125d	vs.	507d	0.0154
				11	183d	vs.	30d	0.0288
				4	125d	vs.	30d	0.0526
				34	64d	vs.	6d	0.053
				22	307d	vs.	30d	0.0919
				12	183d	vs.	507d	0.1888
				30	30d	vs.	91d	0.2274
				24	307d	vs.	64d	0.5945
				35	64d	vs.	91d	0.8003
				3	125d	vs.	307d	0.853
				23	307d	vs.	507d	0.9318
				10	183d	vs.	307d	0.9686
				13	183d	vs.	64d	0.9899
				33	507d	vs.	91d	0.9944
				15	183d	vs.	91d	0.9988
				8	125d	vs.	91d	0.9994
				1	125d	vs.	183d	1
				6	125d	vs.	64d	1
				20	18d	vs.	6d	1
				26	307d	vs.	91d	1
				28	30d	vs.	64d	1
